# Supplementary material for: Research on the soil fractal characteristics and their correlation with soil properties in various forest types: insights from sub-humid area in Northern China
Source: Sci Rep. 2025 Apr 1;15:11036. doi: 10.1038/s41598-025-92215-1 (PMC11962097; doi:10.1038/s41598-025-92215-1)
Supplement: Supplementary file 1 — Supplementary Information. [file 41598_2025_92215_MOESM1_ESM.xls]

## Sheet: Table S1
Table S1. The composition of soil particle size distribution %
Forest types	Soil layer	Clay	Silt	Sand
P. mongholica	topsoil	16.3±3.2	27.6±4.3	56.1±4.2
	sub-topsoil	15.3±2.3	26.3±3.1	58.4±3.1
P. koraiensis	topsoil	16.5±2.1	29.3±3.2	54.2±5.3
	sub-topsoil	16.3±3.3	28.9±3.4	54.8±4.1
J. mandshurica	topsoil	16.9±3.2	31.8±4.2	51.3±4.6
	sub-topsoil	16.6±2.3	29.5±2.2	53.9±5.0
Q. mongolica	topsoil	18.4±3.1	32.6±3.2	49.0±5.3
	sub-topsoil	17.7±3.0	32.9±2.3	49.4±5.1
P. koraiensis × Q. mongolica	topsoil	20.2±2.0	36.1±4.3	43.7±4.2
	sub-topsoil	19.3±2.1	39.6±3.2	41.4±2.9
CK	topsoil	8.5±1.0	23.4±3.3	68.1±4.3
	sub-topsoil	6.9±1.5	23.3±2.2	69.8±3.3

## Sheet: Table S2
Table S2. Amount of litter accumulation
Forest types	Undecomposed layer (L)				Intermediate decomposed layer (F)				Decomposed layer (H)
	Thickness		Volume		Thickness		Volume		Thickness		Volume
	/cm	/%	/t.hm–2	/%	/cm	/%	/t.hm–2	/%	/cm	/%	/t.hm–2	/%
P. koraiensis	1.89	42.76	2.36	32.51	2	45.25	2.3	31.68	0.53	11.99	2.6	35.82
P. sylvestris	2	54	2.66	33.8	1	27	2.53	32.2	0.7	19	2.65	34
Q. mongolica	6.5	71.4	3.38	43	2	21.9	2.37	30	0.6	6.7	2.11	27
J. mandshurica	6.68	66.27	3.4	37.82	2.3	22.82	3.2	35.6	1.1	10.91	2.39	26.58
P. koraiensis ×Q. mongolica	7.3	61.55	5.36	43.36	3.2	29.46	4	32.36	1.36	12.52	3	24.27

## Sheet: Table S3
Table S3. The table of litters layer preserved the water under the different forest types1
Forest types	Layer	Nwh	Mwh	Mwc	Ewh	Ewc	Erc	Nmc
		/t.hm–2	/%	/t.hm–2	/%	/t.hm–2	/t.hm–2	/%
P. koraiensis	L	0.69	302.62	4.63	186.32	4.63	5	30.26
	F	0.7	265.25	5.63	200.36	5.32	4.69	27.36
	H	0.59	290.45	5	163.82	4.98	5.32	30.25
P. sylvestris	L	0.71	330.2	8.78	260.64	6.93	6.5	26.66
	F	0.73	323.33	8.18	242.09	6.12	5.93	28.75
	H	0.92	255.6	6.77	196.49	5.21	4.35	34.62
Q. mongolica	L	1.23	249.46	8.43	192.04	6.49	5.22	36.51
	F	0.96	248.12	5.88	198.58	4.7	3.37	40.7
	H	0.95	190.7	4.02	158.14	3.34	1.68	45.11
J. mandshurica	L	0.96	289.36	3.89	178.41	4.63	4.52	36.25
	F	1	276.52	3.79	196.36	5.63	4.3	34.27
	H	0.89	299.36	4.06	184.36	6.74	3.89	30.36
P. koraiensis ×Q. mongolica	L	1.3	310.26	7.3	200.36	7.03	6.99	43.35
	F	1.43	300.63	5.62	186.32	6.98	5.92	45.63
	H	1.29	319.63	7.89	213.09	7.31	7.06	43.02
1 Nwh presents natural water holding capacity, Mwh presents maximum water holding rate, Mwc presents maximum water holding capacity, Ewh presents effective water holding rate, Ewc presents effective water holding capacity, Erc presents effective retention capacity, and Nmc presents natural moisture content.

## Sheet: Soil physical properties data
Forest type	Soil layer	TP	CP	SMC	CMC	Bulk density	Soil water infiltrition rate
CK	topsoil	65.0094	57.0336	65	36	1.5	1.21
P. koraiensis	topsoil	69.2541	60.0291	74	39.6052	1.66842	1.67
P. sylvestris	topsoil	71.7801	59.7365	75.7859	41.1794	1.65723	2.03
Q. mongolica	topsoil	70.4801	60.2977	73.8467	43	1.66842	2.15
J. mandshurica	topsoil	75.753	66.1472	79.4461	44	1.68987	2.23
P. koraiensis ×Q. mongolica	topsoil	76.6219	67.3151	81.6235	46	1.73091	2.63
Forest type	Soil layer	TP	CP	SMC	CMC	Bulk density	Soil water infiltrition rate
CK	sub-top soil	64.5912	48.4988	48.7869	34.653	1.46799	1.006
P. koraiensis	sub-top soil	67.6915	57.5007	49.1546	34.65	1.55556	1.47
P. sylvestris	sub-top soil	71.4203	63.7518	59.9528	36.53	1.56649	1.89
Q. mongolica	sub-top soil	80.7374	69.613	62.9254	37.35	1.59576	2.03
J. mandshurica	sub-top soil	77.6261	64.7518	59.7756	38.62	1.64847	2.1
P. koraiensis ×Q. mongolica	sub-top soil	78.7155	75.4742	62.3115	42.315	1.75851	2.31

## Sheet: Soil chemical properties data
Forest type	Soil layer	SOC	NT	PT	KT	Navi	Pavi	Kavi	pH
CK	topsoil	35.652	5.325	1.336	26.6532	0.1853	0.04563	0.4056	9.6
P. koraiensis	topsoil	65	6.325	1.325	29.686	0.2236	0.054889	0.523	6.8
P. sylvestris	topsoil	86.3	7.01223	1.987	31.263	0.2653	0.06325	0.632	6.986
Q. mongolica	topsoil	75.6	7.635	2.123	30.265	0.288652	0.07456	0.5986	9.032
J. mandshurica	topsoil	82.3	7.326	2.356	31.265	0.256	0.06	0.6325	8.8
P. koraiensis ×Q. mongolica	topsoil	120	7.693	2.4563	33.256	0.2656	0.06	0.6743	8.75
Forest type	Soil layer	SOC	NT	PT	KT	Navi	Pavi	Kavi	pH
CK	sub-top soil	30.63	4.635	0.78	26.326	0.032546	0.04156	0.40633	9.6
P. koraiensis	sub-top soil	60.325	4.326	0.98	29.632	0.078965	0.04896	0.40632	6.8
P. sylvestris	sub-top soil	64.3286	5.783	1.13256	28.62	0.09632	0.05626	0.40689	6.986
Q. mongolica	sub-top soil	70.635	6.032	1.3256	31.023	0.2153	0.05	0.40362	9.032
J. mandshurica	sub-top soil	60.325	6.3256	2.163	32	0.3256	0.0653	0.40986	8.8
P. koraiensis ×Q. mongolica	sub-top soil	72.036	7.635	2.236	33.2569	0.4026	0.07563	0.50326	8.75

## Sheet: Soil fractal dimensions data
	Soil layer	d0	σ0	S0	K0	D	D0	D1	D2	D1/D0
CK	topsoil	3.71788	2.57829	1.83231	1.24224	1.9635	0.75632	0.63126	0.69563	0.834647
P. mongholica	topsoil	4.05148	2.65575	0.51271	0.845212	2.365	0.803256	0.63031	0.70326	0.784694
P. koraiensis	topsoil	4.5106	2.46824	1.26843	1.5565	2.4563	0.8236	0.5932	0.7153	0.720253
J. mandshurica	topsoil	4.2411	2.53774	1.64191	1.64191	2.5632	0.81326	0.5936	0.72365	0.729902
Q. mongolica	topsoil	4.23565	2.39095	0.415362	1.34224	2.6636	0.83256	0.60326	0.71986	0.724584
P. koraiensis × Q. mongolica	topsoil	4.48906	2.23143	0.531274	1.17671	2.78563	0.8435	0.550326	0.7326	0.652432
Forest type	Soil layer	d0	σ0	S0	K0	D	D0	D1	D2	D1/D0
CK	sub-top soil	2.93016	1.86273	2.00214	1.35364	1.7635	0.7762	0.66325	0.6895	0.854483
P. mongholica	sub-top soil	2.97473	1.95551	1.77273	1.12912	1.9658	0.79635	0.64356	0.700156	0.808137
P. koraiensis	sub-top soil	3.18349	1.90594	1.45967	1.1433	2.0326	0.82365	0.59632	0.7365	0.723997
J. mandshurica	sub-top soil	3.026	1.67927	1.12525	1.33918	2.1365	0.816265	0.5863	0.70256	0.718272
Q. mongolica	sub-top soil	3.15904	1.56413	0.743174	1.55702	2.2365	0.82356	0.554123	0.71365	0.672839
P. koraiensis × Q. mongolica	sub-top soil	3.26024	1.26627	0.48691	1.26173	2.3153	0.83265	0.5632	0.74345	0.676395
